# Supplementary material for: An Exploration of Small Molecules That Bind Human Single-Stranded DNA Binding Protein 1
Source: Biology (Basel). 2023 Nov 6;12(11):1405. doi: 10.3390/biology12111405 (PMC10669474; doi:10.3390/biology12111405)
Supplement: Supplementary file 1 [file biology-12-01405-s001.zip]

Archive with 1 entries (1 files):
- biology-2660561-supplementary.pdf
